# Supplementary material for: A Review on Transcriptional Responses of Interactions between Insect Vectors and Plant Viruses
Source: Cells. 2022 Feb 16;11(4):693. doi: 10.3390/cells11040693 (PMC8870222; doi:10.3390/cells11040693)
Supplement: Supplementary file 1 [file cells-11-00693-s001.zip]

Archive with 1 entries (1 files):
- cells-1541625-supplementary.pdf
